# Supplementary material for: Sugar-mediated regulation of a c-di-GMP phosphodiesterase in Vibrio cholerae
Source: Nat Commun. 2019 Nov 25;10:5358. doi: 10.1038/s41467-019-13353-5 (PMC6877527; doi:10.1038/s41467-019-13353-5)
Supplement: Supplementary file 4 — Source Data [file 41467_2019_13353_MOESM4_ESM.xlsx]

## Sheet: Fig 1
		Fig 1a.																									Fig 1d.
																												Fraction bound
		Biofilm formation																										EIIAGlc & VC1710			P~EIIAGlc & VC1710
																											[EIIAGlc] (nM)	1	2	3	1	2	3
			N16961	A550	Average	STDEV	Dcrr	A550	Average	STDEV																	0.668335	0.0388963	0.018497	0.00409695	0.0705215	0.010389	0.00531695
		LB	1	0.236	0.249667	0.249667	1	0.405	0.370667	0.370667																	1.33667	0.0175683	0.0284593	0.0110759	0.0463107	0.0847533	0.0842121
			2	0.247			2	0.352																			2.67334	0.0823846	0.0617568	0.0777147	0.118238	0.0164745	0.0184986
			3	0.266			3	0.355																			5.34668	0.426052	0.123509	0.248618	0.126339	0.152548	0.145355
		LB+Glc	1	0.554	0.496667	0.496667	1	0.36	0.343	0.343																	10.6934	0.242649	0.23155	0.120955	0.13585	0.151651	0.166006
			2	0.507			2	0.298																			21.3867	0.284266	0.104831	0.168288	0.153848	0.149863	0.267851
			3	0.429			3	0.371																			42.7734	0.286471	0.294235	0.320213	0.186471	0.194235	0.120213
		LB+Glc+5mM cAMP	1	0.552	0.51	0.51	1	0.321	0.334	0.334																	85.5469	0.533191	0.481843	0.436227	0.384319	0.210849	0.366381
			2	0.497			2	0.361																			171.094	0.554471	0.512722	0.553654	0.42053	0.473593	0.478161
			3	0.481			3	0.32																			342.188	0.572614	0.731259	0.625534	0.502789	0.396562	0.428346
																											684.375	0.880458	0.876062	0.836342	0.632527	0.593231	0.647449
																											1368.75	0.862812	0.84379	0.925468	0.86089	0.878788	0.842835
																											2737.5	0.981744	1.07726	0.957378	1.15932	1.06562	1.08346
																											5475	1.0375	1.05629	1.04198	0.975129	1.01582	1.03486
																											10950	0.986416	0.985406	1.03449	1.04898	1.05231	1.03449
																											21900	1.00858	0.998435	1.00553	0.951293	0.998184	1.03779

## Sheet: Fig 2, S2, S3
	Fig. 2b																						Fig. 2d
			1st			2nd			3rd															DFnorm (‰)
		Time (Sec)	pGpG	c-di-GMP	% degradation	pGpG	c-di-GMP	% degradation	pGpG	c-di-GMP	% degradation	Average	STDEV											VC1710 alone			+EIIAGlc
	VC1710 alone	0	-	-	0	-	-	0	-	-	0	0	0										[c-di-GMP] (nM)	1	2	3	1	2	3
		10	19	154.2	0.1097	12.8	152.7	0.0773414	13.8	152.5	0.0829826	9.00079	1.72853										0.0153	0.0294249	0.0176934	0.0734175	0.018494	0.012977	-0.02999
		30	22	147.2	0.130024	20.5	142.4	0.125844	23.2	143.2	0.139423	13.1764	0.69547										0.0305	0.111171	0.0166757	0.090612	0.18251	0.049736	-0.03122
		60	33.8	137.8	0.19697	32.6	129.5	0.20111	37.3	127.1	0.226886	20.8322	1.62094										0.061	-0.621021	-0.444713	-0.551987	0.012521	0.077932	-0.04827
		180	84.9	83.7	0.503559	80.7	83.7	0.490876	97.7	64.3	0.603086	53.2507	6.14516										0.1221	-0.193178	-1.22026	-0.193091	-0.01392	-0.15526	-0.07531
		300	134	31.2	0.811138	128.2	31.7	0.801751	145.6	13.6	0.914573	84.2487	6.26041										0.2441	-1.42152	-0.878215	-0.891994	-0.02434	-0.11014	-0.06617
	+EIIAGlc	0	-	-	0	-	-	0	-	-	0	0	0										0.4883	-1.25485	-1.02518	-0.740598	-0.036236	-0.11712	-0.0668
		10	5.5	165	0.0322581	6	163.9	0.0353149	4.8	162.2	0.0287425	3.21052	0.328886										0.9766	-1.10856	-1.33675	-0.984123	-0.3172	0.125064	-0.06522
		30	6.2	162	0.0368609	6.1	165.1	0.0356308	5.2	161.6	0.0311751	3.45556	0.299153										1.9531	-1.73782	-1.79087	-1.08909	-0.11522	0.077376	-0.7261
		60	5.8	141.3	0.039429	6.3	163	0.037212	6.2	165.6	0.0360885	3.75765	0.16998										3.9063	-2.59296	-1.83263	-1.59301	-0.25751	0.17547	-0.04794
		180	6.7	153.9	0.0417186	6.6	155.2	0.0407911	5.4	147.5	0.0353172	3.92756	0.345931										7.8125	-3.16147	-2.70901	-2.81078	0.17212	-0.04089	-0.077
		300	6.3	145.5	0.041502	5.4	146.8	0.0354796	5.1	137.7	0.0357143	3.75653	0.341128										15.625	-4.07624	-3.30775	-3.1528	0.102172	0.026876	0.336954
	+P~EIIAGlc	0	-	-	0	-	-	0	-	-	0	0	0										31.25	-3.82356	-4.70107	-5.24409	-0.2882	-0.01387	-0.5655
		10	21.1	148.6	0.124337	22.8	144.7	0.136119	23	135.2	0.145386	13.5281	1.05493										62.5	-5.63444	-5.99548	-4.45718	-0.11585	-0.04104	-0.08742
		30	40	124.4	0.243309	43.4	120.2	0.265281	44.6	108.2	0.291885	26.6825	2.43247										125	-4.24751	-3.926	-4.01902	-0.00167	-0.00632	-0.01657
		60	71.1	86.6	0.450856	72.1	81.6	0.469096	82.2	63.4	0.56456	49.4837	6.10668										250	-5.44939	-4.81652	-5.69773	0.070916	-0.07856	-0.1735
		180	130.9	6.8	0.950617	125.1	4.8	0.963048	119	1.8	0.985099	96.6255	1.74632										500	-5.98106	-6.79513	-4.08209	-0.13618	-0.05357	-0.00975
		300	118.4	2.9	0.976092	116.7	2.9	0.975753	103.8	2.2	0.979245	97.703	0.192597
	Supplementary Fig. 2
		[Substrate] (uM)	# trial	pGpG	c-di-GMP	[Degraded c-di-GMP] (uM)	degradation rate (V0) (uM /min)	Average	Stdev	1 / [Substrate] (1/uM)	1 / V0 (min / uM)	Average	Stdev
	VC1710 alone	50	1	9.8	415	1.15348	6.9209	6.87651	0.602541	0.02	0.14449	0.14618	0.012981
			2	8.7	408.7	1.04217	6.25299				0.159923
			3	10.5	412	1.2426	7.45562				0.134127
		20	1	7.7	158.4	0.927152	5.56291	5.74955	0.17679	0.05	0.179762	0.174037	0.00538367
			2	8.2	162.3	0.961877	5.77126				0.173272
			3	8.3	160.1	0.985748	5.91449				0.169076
		10	1	6.9	77.5	0.817536	4.90521	4.91621	0.0847024	0.1	0.203865	0.203449	0.0034942
			2	6.7	76.4	0.806258	4.83755				0.206716
			3	7.1	78	0.834313	5.00588				0.199765
		5	1	5.1	39.4	0.573034	3.4382	3.67393	0.515097	0.2	0.29085	0.275547	0.0359446
			2	5.8	35	0.710784	4.26471				0.234483
			3	5.1	41	0.553145	3.31887				0.301307
		2	1	3.3	14.8	0.364641	2.18785	2.18855	0.0436577	0.5	0.457071	0.457044	0.00911461
			2	3.2	14.7	0.357542	2.14525				0.466146
			3	3.2	14	0.372093	2.23256				0.447917
		1	1	2.8	7.4	0.27451	1.64706	1.56795	0.140782	1	0.607143	0.641412	0.0607362
			2	3	7.9	0.275229	1.65138				0.605556
			3	2.6	8.5	0.234234	1.40541				0.711538
	+EIIAGlc	50	1	0	423.7	0	0	0	0	0.02	#DIV/0!	#DIV/0!	#DIV/0!
			2	0	431.2	0	0				#DIV/0!
			3	0	428.7	0	0				#DIV/0!
		20	1	0	171.4	0	0	0	0	0.05	#DIV/0!	#DIV/0!	#DIV/0!
			2	0	170	0	0				#DIV/0!
			3	0	170.7	0	0				#DIV/0!
		10	1	0	86.4	0	0	0	0	0.1	#DIV/0!	#DIV/0!	#DIV/0!
			2	0	89	0	0				#DIV/0!
			3	0	87.2	0	0				#DIV/0!
		5	1	0	43.9	0	0	0	0	0.2	#DIV/0!	#DIV/0!	#DIV/0!
			2	0	43.1	0	0				#DIV/0!
			3	0	47	0	0				#DIV/0!
		2	1	0	17.3	0	0	0	0	0.5	#DIV/0!	#DIV/0!	#DIV/0!
			2	0	17.1	0	0				#DIV/0!
			3	0	17.2	0	0				#DIV/0!
		1	1	0	8	0	0	0	0	1	#DIV/0!	#DIV/0!	#DIV/0!
			2	0	8.3	0	0				#DIV/0!
			3	0	9	0	0				#DIV/0!
	+P~EIIAGlc	50	1	14.6	421.5	1.67393	10.0436	10.1476	0.507617	0.02	0.0995662	0.0987076	0.00487053
			2	13.8	413	1.61668	9.70009				0.103092
			3	15.2	411	1.7832	10.6992				0.0934649
		20	1	13	157.4	1.52582	9.15493	9.29751	0.353413	0.05	0.109231	0.107657	0.00401559
			2	13.2	150.1	1.61666	9.69994				0.103093
			3	12.6	154.7	1.50628	9.03766				0.110648
		10	1	12.4	70	1.50485	9.02913	8.99038	0.172345	0.1	0.110753	0.111257	0.00214625
			2	12	69.8	1.46699	8.80196				0.113611
			3	12.4	69	1.52334	9.14005				0.109409
		5	1	10.4	26.5	1.40921	8.45528	8.46276	0.11616	0.2	0.118269	0.11818	0.00162015
			2	11.1	27.7	1.43041	8.58247				0.116517
			3	10.8	28	1.39175	8.35052				0.119753
		2	1	8.4	8.3	1.00599	6.03593	6.16804	0.201532	0.5	0.165675	0.16224	0.00520574
			2	8.9	8.7	1.01136	6.06818				0.164794
			3	9.6	8.4	1.06667	6.4				0.15625
		1	1	4.8	5.3	0.475248	2.85149	2.85412	0.0222266	1	0.350694	0.350384	0.00272498
			2	4.7	5.1	0.479592	2.87755				0.347518
			3	5.1	5.7	0.472222	2.83333				0.352941
	Supplementary Fig. 3
		1st			2nd			3rd
		pGpG	c-di-GMP	% degradation	pGpG	c-di-GMP	% degradation	pGpG	c-di-GMP	% degradation	Average	STD
	VC1710 alone	14.6	53.9	0.213139	14.2	54.3	0.207299	16	54.9	0.22567	21.5369	0.938628
	+EIIAGlc	0.2	57.3	0.00347826	0	68	0	0	70.2	0	0.115942	0.200817
	+P~EIIAGlc	71.3	2.5	0.966125	68.9	3.2	0.955617	72	0	1	97.3914	2.3194
	+PEP	16.1	59.7	0.212401	16.2	59.7	0.213439	16	60.1	0.21025	21.203	0.162662
	+BSA	13.5	51	0.209302	14	55.4	0.201729	18	57.6	0.238095	21.6376	1.91872
	VC1710(E450A)	0	58	0	0	62.5	0	0	63	0	0	0

## Sheet: Fig 3
	Fig. 3a								Fig. 3c
	c-di-GMP Concentration								c-di-GMP Concentration
		#	Conc (nM)	Protein Conc. (mg/ml)	Normalized Conc. (pmol c-di-GMP / mg protein)	Average	STDEV			#	Conc (nM)	Protein Conc. (mg/ml)	Normalized Conc. (pmol c-di-GMP / mg protein)	Average	STDEV
	N16961	1	0.644184	0.278149	2.31596	1.96945	0.38689		N16961 / EIIAGlc	1	0.477998	0.20156	2.37149	2.57725	0.455108
		2	0.431688	0.278149	1.552					2	0.455798	0.20156	2.26135
		3	0.56753	0.278149	2.04038					3	0.624614	0.20156	3.0989
	DpdeS	1	1.28055	0.264731	4.83718	4.69983	0.564093		N16961 / EIIAGlc(H91A)	1	0.700264	0.195273	3.58608	4.1498	0.524514
		2	1.08003	0.264731	4.07975					2	0.827938	0.195273	4.2399
		3	1.37198	0.264731	5.18257					3	0.902832	0.195273	4.62343
									DpdeS / EIIAGlc	1	0.79019	0.194879	4.05477	3.78391	0.359568
	biofilm formation									2	0.657905	0.194879	3.37597
	N16961	A550	Average	STDEV						3	0.76412	0.194879	3.921
	1	0.202	0.200333	0.00378594					DpdeS / EIIAGlc(H91A)	1	0.725812	0.198499	3.65651	4.22444	0.531387
	2	0.196								2	0.93484	0.198499	4.70955
	3	0.203								3	0.854988	0.198499	4.30727
	DpdeS								Biofilm formation
	1	0.255	0.305333	0.0459009					N16961 / EIIAGlc	A550	Average	STDEV
	2	0.295							1	0.188	0.188667	0.00208167
	3	0.366							2	0.187
									3	0.191
									N16961 / EIIAGlc(H91A)
									1	0.266	0.279333	0.0213854
									2	0.304
									3	0.268
									DpdeS / EIIAGlc
									1	0.236	0.241667	0.00602771
									2	0.241
									3	0.248
									DpdeS / EIIAGlc(H91A)
									1	0.234	0.229333	0.00723418
									2	0.221
									3	0.233

## Sheet: Fig 4
	Fig. 4a									Fig. 4b
			N16961			DpdeS						% EIIAGlc phosphorylation	% inhibition
			OD550	Average	Stdev	OD550	Average	Stdev		LB	1	100	38.7368
	LB	1	0.291	0.264333	0.0275379	0.462	0.475	0.102122			2	100	50.3158
		2	0.236			0.583					3	100	44
		3	0.266			0.38				Glucose	1	0	6.68058
	Glucose	1	0.447	0.454333	0.00750555	0.458	0.479	0.0182483			2	0	5.21921
		2	0.454			0.491					3	0	3.54906
		3	0.462			0.488				N-acetylglucosamine	1	9	1.46386
	N-acetylglucosamine	1	0.359	0.339	0.028	0.389	0.364333	0.0525389			2	9	15.7365
		2	0.307			0.304					3	9	3.65965
		3	0.351			0.4				Manntiol	1	46	20.1373
	Manntiol	1	0.349	0.361	0.031749	0.423	0.437	0.0127671			2	46	22.8833
		2	0.337			0.44					3	46	9.15332
		3	0.397			0.448				Succinate	1	99	50.6003
	Succinate	1	0.192	0.241667	0.0430155	0.348	0.388667	0.0353459			2	99	31.5609
		2	0.266			0.412					3	99	31.3036
		3	0.267			0.406

## Sheet: Fig 5
	Fig. 5a											Fig. 5b							Fig. 5d
	Strain	N16961		DpdeS		DvpsA		DvpsA pdeS				Strain	N16961		DpdeS					N16961	DpdeS
	Sugar	Glucose	Mannitol	Glucose	Mannitol	Glucose	Mannitol	Glucose	Mannitol			Sugar	Glucose	Mannitol	Glucose	Mannitol			Glucose	214.918	266.425
	1	84	36	498	282	10	12	92	22			1	10640	1830	3990	10				231.904	287.11
	2	402	182	366	398	10	4	4	2			2	4160	360	8590	12480				223.411	276.767
	3	552	48	358	578	40	10	18	4			3	12400	2480	5840	9500
	4	608	160	98	526	14	14	6	34			4	11560	10	13420	11340			Manitol	270.26	286.014
	5	434	40	380	964	70	10	30	40			5	4120	810	4170	4480				252.315	292.589
	6	562	2	562	146	58	24	18	42			6	240	100	11390	4610				261.288	289.301
	7	678	36	1002	360	24	4	98	68			7	3620	280	5410	9760
	8	822	8	858	414	34	6	82	2			8	8520	970	10	10160
	9	188	294	1222	638	3	2	6	48			9	2480	3630	8840	7620
	10	34	18	48	676	42	2	4	2			Average	6415.56	1163.33	6851.11	7773.33
	11	562	162	802	508	3	10	14	2			Stdev	4420.86	1240.52	4123.19	4010.05
	12	1262	4	428	214	2	2	22	44
	13	210	86	482	1428	84	48	2	2
	14	480	12	204	896	4	4	6	72
	15	354	60	168	402	2	10	8	14
	Average	482.133	76.5333	498.4	562	26.6667	10.8	27.3333	26.5333
	Stdev	309.448	85.1837	339.983	331.029	26.9753	11.8515	33.8287	24.9624

## Sheet: Fig S1
	Supplementary Fig. 1a
		Time (h)	0	0.5	1	1.5	2	2.5	3	3.5	4	4.5	5	5.5	6	6.5	7	7.5	8	8.5	9	9.5	10	10.5	11	11.5	12	12.5	13	13.5	14	14.5	15	15.5	16	16.5	17	17.5	18	18.5	19	19.5	20	20.5	21
	LB	N16961	0.10205	0.11395	0.13686	0.17983	0.2791	0.34387	0.42329	0.47106	0.51222	0.54689	0.58243	0.60167	0.61366	0.63455	0.65384	0.66965	0.67448	0.68075	0.68554	0.73733	0.74951	0.74703	0.7443	0.73807	0.7367	0.73659	0.73477	0.73647	0.73709	0.7374	0.73966	0.74124	0.74677	0.74443	0.74547	0.74542	0.7471	0.74893	0.74951	0.74889	0.74914	0.74896	0.74762
			0.102966	0.116246	0.140508	0.186666	0.28214	0.357598	0.422194	0.474988	0.5193	0.555262	0.587818	0.608606	0.62134	0.63955	0.658764	0.676086	0.680852	0.686466	0.690184	0.74057	0.752154	0.748674	0.743752	0.735742	0.732984	0.729342	0.72857	0.730426	0.73185	0.732872	0.735132	0.736712	0.741646	0.73935	0.740706	0.741248	0.74296	0.745346	0.745774	0.74523	0.745544	0.745564	0.743644
			0.0935741	0.101868	0.121307	0.157391	0.260863	0.303588	0.407842	0.44847	0.484703	0.514791	0.551012	0.567247	0.576602	0.600128	0.617707	0.636058	0.638558	0.642863	0.650536	0.699095	0.712274	0.710162	0.710181	0.706396	0.703602	0.706112	0.705094	0.706918	0.707061	0.706978	0.711265	0.712804	0.718979	0.716691	0.717796	0.717178	0.718607	0.721208	0.721408	0.721661	0.722247	0.722575	0.721421
		Dcrr	0.10491	0.11862	0.14347	0.19654	0.3065	0.37655	0.43123	0.47174	0.50817	0.54249	0.56939	0.58887	0.60193	0.61909	0.63633	0.64576	0.64925	0.65552	0.69779	0.72922	0.72394	0.72332	0.7228	0.71956	0.71957	0.72066	0.71905	0.72264	0.72559	0.72764	0.73335	0.73349	0.7345	0.73461	0.73772	0.73837	0.74046	0.74205	0.74276	0.74252	0.74414	0.74496	0.74395
			0.105853	0.120202	0.146572	0.202638	0.314329	0.3817	0.438854	0.483092	0.522733	0.558651	0.584309	0.607128	0.621273	0.637541	0.654211	0.668115	0.671303	0.676497	0.719603	0.747439	0.741969	0.740094	0.738059	0.733671	0.729789	0.72796	0.727771	0.731585	0.735122	0.737433	0.744013	0.744128	0.744623	0.744712	0.748079	0.748893	0.750497	0.753104	0.752915	0.752938	0.754542	0.755778	0.75383
			0.105278	0.119596	0.145166	0.199872	0.308176	0.377378	0.432794	0.4748	0.511438	0.546882	0.57297	0.594334	0.606718	0.621902	0.638154	0.646688	0.651094	0.658052	0.699078	0.730952	0.725024	0.723876	0.722056	0.71778	0.716218	0.7173	0.715638	0.719852	0.723342	0.725256	0.730026	0.730394	0.731156	0.731366	0.734444	0.735402	0.737548	0.739334	0.740084	0.73956	0.741088	0.741952	0.74071
	LB+Glc	N16961	0.10471	0.1187	0.14427	0.19888	0.31165	0.38503	0.43896	0.48162	0.52046	0.55351	0.58478	0.60364	0.61753	0.63542	0.65155	0.66232	0.66683	0.67463	0.68717	0.75217	0.74992	0.74697	0.74475	0.73742	0.74044	0.73972	0.74026	0.74396	0.74656	0.74981	0.75445	0.75925	0.75783	0.75712	0.75884	0.75955	0.76289	0.76404	0.76562	0.76639	0.76689	0.76866	0.76809
			0.105151	0.11933	0.146011	0.202683	0.318601	0.389337	0.445572	0.491368	0.533707	0.567586	0.597863	0.619047	0.634619	0.652929	0.669078	0.685872	0.689214	0.695111	0.709615	0.769913	0.767947	0.763913	0.760931	0.75307	0.752689	0.748503	0.750823	0.754318	0.757211	0.760899	0.767352	0.771946	0.770115	0.769311	0.771376	0.772055	0.774789	0.777028	0.777524	0.778861	0.779436	0.781687	0.78019
			0.105041	0.119578	0.145796	0.201879	0.313158	0.385775	0.440368	0.484374	0.523401	0.557463	0.588002	0.608558	0.621839	0.637951	0.653192	0.663155	0.66849	0.676909	0.688329	0.753729	0.750896	0.74747	0.74408	0.735818	0.737423	0.736696	0.737189	0.741451	0.744537	0.747664	0.751458	0.756464	0.75482	0.7542	0.755892	0.756879	0.760269	0.761596	0.763212	0.763726	0.764143	0.765953	0.765174
		Dcrr	0.10519	0.12161	0.15016	0.21302	0.32892	0.39413	0.44072	0.48477	0.52121	0.55568	0.5819	0.6004	0.61626	0.63375	0.64987	0.65924	0.66148	0.66608	0.67455	0.74225	0.73798	0.73465	0.72671	0.71775	0.72213	0.72264	0.72111	0.72591	0.72599	0.73117	0.73326	0.73593	0.73899	0.7385	0.7392	0.73719	0.74137	0.74208	0.74436	0.7451	0.74448	0.74592	0.74582
			0.11659	0.137335	0.172265	0.247171	0.367227	0.447728	0.477147	0.534988	0.584179	0.625881	0.650551	0.677788	0.700462	0.716892	0.735134	0.754526	0.757155	0.76025	0.770158	0.831726	0.827113	0.821256	0.809107	0.79667	0.79537	0.786424	0.787459	0.791617	0.792603	0.798873	0.802533	0.804804	0.806383	0.80559	0.806832	0.805163	0.808213	0.81022	0.810505	0.811386	0.810459	0.812279	0.810053
			0.108768	0.126348	0.156873	0.22333	0.341558	0.406051	0.454612	0.50194	0.541423	0.578412	0.604973	0.626929	0.64436	0.661568	0.67781	0.689565	0.692465	0.697195	0.70599	0.772333	0.767847	0.763766	0.754624	0.744687	0.746674	0.745533	0.744424	0.749314	0.749665	0.754808	0.756938	0.759606	0.762282	0.761728	0.762457	0.760468	0.764259	0.76532	0.766975	0.767582	0.766778	0.768304	0.767579
	LB+Glc+cAMP	N16961	0.10007	0.11449	0.14222	0.20296	0.33907	0.47349	0.50508	0.55601	0.58454	0.60783	0.62996	0.65331	0.66502	0.68137	0.70103	0.71667	0.72743	0.73177	0.74005	0.74463	0.77791	0.78398	0.7745	0.773	0.76882	0.76581	0.76174	0.75933	0.7567	0.7565	0.75507	0.75236	0.75309	0.75184	0.74989	0.74917	0.7477	0.74625	0.7473	0.74537	0.7402	0.74557	0.74509
			0.105486	0.122132	0.15263	0.218724	0.354689	0.499972	0.519093	0.576112	0.60977	0.636322	0.657604	0.684239	0.698638	0.713872	0.734599	0.752628	0.764032	0.768343	0.776269	0.779766	0.812674	0.817867	0.806364	0.80315	0.797658	0.790986	0.787543	0.784906	0.782702	0.782981	0.781533	0.77871	0.778815	0.777466	0.775684	0.775243	0.773515	0.772283	0.772846	0.770758	0.765428	0.770795	0.769623
			0.108794	0.126873	0.159147	0.228716	0.364328	0.515994	0.527751	0.588663	0.625431	0.654121	0.674763	0.703671	0.719576	0.733823	0.755032	0.774351	0.786288	0.790692	0.798207	0.801125	0.833706	0.838288	0.825363	0.820956	0.814424	0.805554	0.802479	0.799805	0.797943	0.798488	0.796879	0.794024	0.793715	0.792322	0.790636	0.790412	0.788538	0.787469	0.787746	0.785518	0.780076	0.785449	0.783824
		Dcrr	0.09915	0.11059	0.13233	0.17511	0.27475	0.37822	0.44766	0.49392	0.52831	0.56258	0.59134	0.61006	0.63153	0.65564	0.67391	0.6857	0.69659	0.70256	0.73734	0.74836	0.74954	0.74595	0.74082	0.74139	0.73975	0.73939	0.7384	0.73867	0.7403	0.74332	0.74906	0.74685	0.74916	0.75032	0.74859	0.74808	0.74809	0.74659	0.74726	0.74489	0.74057	0.74328	0.74327
			0.100465	0.112266	0.135249	0.180256	0.283187	0.384718	0.456253	0.505443	0.543213	0.578605	0.60692	0.627962	0.651246	0.675974	0.694493	0.711501	0.721565	0.726071	0.762609	0.769759	0.771209	0.766724	0.76095	0.761055	0.756577	0.753237	0.753661	0.753684	0.755497	0.758847	0.766089	0.763685	0.765636	0.766688	0.765221	0.764633	0.764081	0.763427	0.763124	0.761178	0.756875	0.759947	0.759132
			0.097753	0.108895	0.130182	0.17224	0.270939	0.373978	0.443195	0.489035	0.522791	0.556434	0.584612	0.602798	0.623682	0.647403	0.665326	0.676916	0.687569	0.693331	0.727961	0.738836	0.739971	0.736353	0.731224	0.731818	0.730133	0.729854	0.728995	0.729374	0.7311	0.734178	0.739958	0.737779	0.740108	0.741309	0.739621	0.739188	0.739274	0.737882	0.738638	0.736348	0.732097	0.734872	0.734896
	Supplementary Fig. 1b
		Time (h)	0	0.5	1	1.5	2	2.5	3	3.5	4	4.5	5	5.5	6	6.5	7	7.5	8	8.5	9	9.5	10	10.5	11	11.5	12	12.5	13	13.5	14	14.5	15	15.5	16	16.5	17	17.5	18	18.5	19	19.5	20	20.5	21
	LB	N16961	0.099644	0.11376	0.1377	0.19608	0.31215	0.39372	0.44587	0.48967	0.53005	0.56754	0.59632	0.62039	0.63754	0.65873	0.68408	0.6939	0.69856	0.7017	0.71243	0.7314	0.73287	0.72873	0.71754	0.71102	0.70852	0.70285	0.70221	0.69616	0.69476	0.69329	0.69127	0.68607	0.68532	0.68724	0.68471	0.68191	0.6848	0.68366	0.68209	0.68178	0.68069	0.67725	0.67722
			0.100564	0.1162	0.14194	0.20441	0.31634	0.39579	0.44978	0.49732	0.53822	0.57852	0.60527	0.63405	0.64951	0.66576	0.68864	0.69622	0.70317	0.70803	0.71565	0.73573	0.73558	0.73012	0.71568	0.70657	0.70014	0.69445	0.69368	0.68919	0.68914	0.68733	0.68296	0.67833	0.67696	0.67913	0.67652	0.67449	0.67752	0.67687	0.6754	0.67438	0.67306	0.66973	0.66912
			0.101934	0.1195	0.14682	0.21317	0.31975	0.42804	0.44313	0.49949	0.54775	0.58847	0.60979	0.63773	0.65674	0.67123	0.69639	0.70999	0.71449	0.71599	0.72404	0.7395	0.73948	0.73284	0.71617	0.7052	0.69923	0.68473	0.68671	0.68105	0.68166	0.68197	0.67995	0.67475	0.67251	0.67454	0.6728	0.67148	0.67445	0.6747	0.67275	0.67263	0.6717	0.66876	0.66728
		DpdeS	0.10254	0.118	0.14375	0.20699	0.32856	0.40408	0.44824	0.49501	0.53574	0.57407	0.60108	0.6242	0.641	0.66425	0.68838	0.69793	0.6993	0.70405	0.71559	0.74168	0.74152	0.73599	0.72601	0.72182	0.71904	0.71521	0.71622	0.7121	0.71257	0.71274	0.71279	0.70989	0.71164	0.71907	0.71534	0.71036	0.71562	0.71563	0.71643	0.71665	0.71536	0.7122	0.71253
			0.10182	0.1186	0.14713	0.21648	0.33726	0.40581	0.45504	0.50975	0.55541	0.5968	0.61926	0.64983	0.66659	0.68491	0.70602	0.72241	0.72385	0.727	0.73825	0.75786	0.75645	0.74786	0.73344	0.72587	0.71377	0.70464	0.70852	0.70582	0.70826	0.70887	0.70947	0.70687	0.70739	0.71499	0.71179	0.70766	0.71224	0.71462	0.71397	0.7145	0.71321	0.71102	0.70938
			0.10391	0.1213	0.14863	0.21575	0.33197	0.43633	0.44159	0.49718	0.54527	0.58402	0.6056	0.62788	0.64823	0.66972	0.69613	0.7117	0.71062	0.71201	0.72398	0.74545	0.74542	0.73871	0.7265	0.72045	0.71813	0.70549	0.70925	0.70396	0.70509	0.70738	0.70978	0.70631	0.70719	0.71448	0.71162	0.70735	0.71255	0.71346	0.71378	0.7149	0.714	0.71123	0.71069
	LB+Glc	N16961	0.10938	0.12814	0.16296	0.23932	0.37234	0.48342	0.49634	0.53969	0.56034	0.58894	0.60278	0.62423	0.63323	0.65372	0.67898	0.69023	0.69341	0.69499	0.69286	0.6954	0.70016	0.73069	0.7303	0.72129	0.71617	0.7166	0.71427	0.71632	0.71533	0.7168	0.71788	0.71854	0.72315	0.72635	0.72437	0.72672	0.72742	0.731	0.73147	0.73323	0.73344	0.73435	0.73389
			0.10774	0.1263	0.1621	0.24048	0.37685	0.48308	0.49923	0.54678	0.57184	0.60069	0.61201	0.6362	0.64685	0.66735	0.69206	0.71239	0.71335	0.71161	0.7123	0.70725	0.71238	0.74117	0.73959	0.72979	0.71928	0.71443	0.7151	0.71701	0.71664	0.71889	0.72287	0.72326	0.72726	0.73038	0.72901	0.73144	0.73132	0.73678	0.7357	0.73848	0.73892	0.74069	0.73884
			0.10637	0.123	0.15722	0.23172	0.37344	0.45083	0.50588	0.54461	0.56231	0.59074	0.60749	0.63252	0.63962	0.66188	0.68431	0.69862	0.70203	0.70365	0.70391	0.70348	0.70848	0.73845	0.7391	0.73116	0.72019	0.72415	0.72207	0.72515	0.72412	0.72425	0.72588	0.72684	0.73171	0.73497	0.73273	0.73445	0.73439	0.73895	0.73835	0.74023	0.74028	0.74166	0.74068
		DpdeS	0.1085	0.12753	0.16238	0.23853	0.3664	0.48604	0.511	0.54498	0.56796	0.59591	0.61167	0.63456	0.6423	0.66426	0.68963	0.70348	0.70856	0.71203	0.70755	0.71049	0.71053	0.72544	0.74627	0.7364	0.73132	0.72853	0.72376	0.72472	0.72398	0.7233	0.72458	0.72413	0.7297	0.73019	0.73279	0.72854	0.73195	0.73299	0.73288	0.73334	0.73461	0.73552	0.73348
			0.109391	0.128759	0.164107	0.241198	0.369393	0.490227	0.513846	0.548903	0.572879	0.601394	0.617033	0.640606	0.648878	0.670755	0.696291	0.710924	0.716035	0.719387	0.715019	0.71748	0.717494	0.732206	0.752707	0.742566	0.737042	0.733513	0.728944	0.729853	0.729184	0.728589	0.729992	0.729511	0.734965	0.735431	0.738074	0.73385	0.737172	0.738313	0.738048	0.738519	0.739765	0.740704	0.738498
			0.122131	0.146879	0.188828	0.278774	0.405866	0.552452	0.546423	0.596001	0.631852	0.668239	0.681675	0.713249	0.727543	0.746218	0.774008	0.793606	0.800525	0.804096	0.79842	0.798764	0.797711	0.810297	0.825744	0.811331	0.802576	0.79063	0.787414	0.787962	0.788422	0.788906	0.789906	0.78923	0.793176	0.793443	0.796455	0.79298	0.79576	0.797394	0.796077	0.796071	0.796916	0.797831	0.794002
	LB+NAG	N16961	0.10234	0.11938	0.15005	0.22277	0.35501	0.4253	0.4665	0.50663	0.54318	0.58197	0.60672	0.62953	0.65006	0.67225	0.69581	0.7039	0.70358	0.70752	0.72045	0.75082	0.74529	0.73909	0.73211	0.72661	0.72093	0.71848	0.71329	0.71352	0.71275	0.7106	0.71035	0.70792	0.70788	0.70948	0.71069	0.70862	0.71032	0.70882	0.70893	0.71044	0.7094	0.70831	0.70824
			0.113262	0.134103	0.171332	0.256174	0.395466	0.462381	0.510509	0.562079	0.608845	0.655919	0.680964	0.71568	0.741054	0.761552	0.784985	0.801577	0.803303	0.80738	0.821265	0.846366	0.839959	0.830931	0.819504	0.810424	0.795804	0.787375	0.783964	0.784709	0.785103	0.782911	0.782876	0.78049	0.77906	0.780491	0.781879	0.780017	0.780403	0.780379	0.778319	0.779471	0.777862	0.7772	0.774873
			0.089629	0.102471	0.127842	0.190856	0.319734	0.360958	0.434987	0.463259	0.487458	0.520621	0.545665	0.564501	0.576787	0.597322	0.615992	0.616094	0.616225	0.621784	0.6328	0.666876	0.660819	0.655623	0.650776	0.647229	0.641294	0.64798	0.641106	0.643308	0.642688	0.639034	0.636714	0.63508	0.636044	0.638117	0.638835	0.63676	0.63923	0.637626	0.639043	0.640309	0.639464	0.638479	0.639618
		DpdeS	0.10447	0.1214	0.15219	0.22765	0.35992	0.42422	0.46837	0.50631	0.54292	0.578	0.60622	0.62809	0.64804	0.67084	0.69372	0.70166	0.70149	0.70694	0.71986	0.75239	0.75144	0.7443	0.73981	0.73748	0.73389	0.73134	0.72918	0.72934	0.73047	0.73026	0.73228	0.73076	0.73497	0.73625	0.7393	0.73756	0.74082	0.74167	0.74121	0.74315	0.74058	0.73986	0.74064
			0.103788	0.119085	0.15003	0.224833	0.367371	0.3987	0.485352	0.519372	0.554089	0.590044	0.622143	0.648484	0.667511	0.692728	0.713357	0.724689	0.725145	0.730982	0.746541	0.776343	0.775708	0.768054	0.764603	0.763303	0.753939	0.754783	0.752655	0.753664	0.754593	0.752946	0.755449	0.754178	0.758616	0.759888	0.762608	0.760109	0.762483	0.764134	0.76246	0.764386	0.761542	0.761184	0.761387
			0.110735	0.130474	0.166311	0.251488	0.387674	0.447161	0.497495	0.545475	0.590187	0.631461	0.658038	0.690032	0.712872	0.732685	0.754281	0.770058	0.771144	0.776036	0.789413	0.81619	0.814213	0.804153	0.795218	0.789388	0.776706	0.768449	0.768504	0.769541	0.772158	0.772099	0.774468	0.773094	0.775978	0.777225	0.780593	0.779318	0.781518	0.784201	0.781859	0.783709	0.780797	0.780722	0.77936
	LB+Mtl	N16961	0.1042	0.11952	0.1461	0.20694	0.32327	0.38965	0.43281	0.47683	0.51506	0.55374	0.58017	0.60122	0.60918	0.62795	0.64621	0.66071	0.67067	0.68136	0.70617	0.70151	0.69696	0.70487	0.73338	0.72128	0.72115	0.721	0.72035	0.71629	0.71814	0.71888	0.71947	0.71909	0.72164	0.72203	0.7229	0.72015	0.72339	0.72459	0.72541	0.72868	0.73087	0.73103	0.73348
			0.10649	0.12526	0.15522	0.22403	0.33087	0.42397	0.43007	0.48665	0.53276	0.57467	0.59364	0.61856	0.62838	0.64045	0.65852	0.6768	0.6866	0.69565	0.71778	0.70961	0.70357	0.70898	0.73201	0.71546	0.71186	0.70288	0.70485	0.70118	0.70504	0.70756	0.70815	0.70777	0.70883	0.70933	0.71099	0.70972	0.71304	0.71563	0.71607	0.71953	0.72188	0.72254	0.72354
			0.0909564	0.100642	0.121798	0.171879	0.294775	0.326709	0.408673	0.441533	0.472064	0.503585	0.531079	0.547434	0.551277	0.574166	0.589752	0.608222	0.614542	0.622162	0.651476	0.641767	0.638779	0.647263	0.680069	0.671789	0.669435	0.673378	0.673981	0.670115	0.67122	0.671345	0.675103	0.674658	0.678216	0.678687	0.679659	0.676022	0.67887	0.681275	0.681501	0.686135	0.68885	0.689804	0.692544
		DpdeS	0.10502	0.12046	0.14757	0.2079	0.32629	0.39688	0.43608	0.48077	0.52121	0.55613	0.58953	0.6068	0.61836	0.6374	0.6541	0.66905	0.68023	0.69412	0.71704	0.71287	0.70857	0.70927	0.7333	0.73616	0.73345	0.73149	0.72739	0.72818	0.726	0.72555	0.72707	0.72299	0.72251	0.72233	0.72434	0.72269	0.72303	0.72258	0.72052	0.72531	0.72456	0.72563	0.72759
			0.108514	0.126318	0.159058	0.230484	0.355288	0.415952	0.464317	0.522813	0.575147	0.615984	0.644787	0.674421	0.69	0.705738	0.720326	0.751845	0.761908	0.771813	0.797829	0.780346	0.775345	0.771396	0.789816	0.788422	0.7713	0.758526	0.75969	0.761311	0.761305	0.761819	0.766563	0.762391	0.760003	0.759745	0.762707	0.761664	0.760203	0.763519	0.75813	0.763895	0.763086	0.765698	0.764182
			0.10594	0.1229	0.15181	0.21623	0.33048	0.39895	0.43999	0.48842	0.52938	0.56711	0.59848	0.62046	0.63033	0.64443	0.65866	0.67137	0.68484	0.70045	0.72026	0.7172	0.71128	0.71066	0.73144	0.73171	0.72507	0.72309	0.71886	0.72121	0.72038	0.71959	0.71876	0.71525	0.71415	0.71422	0.71615	0.71527	0.71575	0.71579	0.71383	0.71791	0.71693	0.71811	0.71949
	LB+Suc	N16961	0.098891	0.11004	0.12584	0.15228	0.20976	0.29334	0.35043	0.39417	0.45153	0.50303	0.54449	0.57716	0.59626	0.61571	0.62905	0.64023	0.65463	0.656	0.6629	0.6638	0.67166	0.68274	0.68078	0.67659	0.67049	0.66525	0.65982	0.65329	0.6477	0.64402	0.63514	0.63065	0.62614	0.62116	0.61557	0.61251	0.60887	0.60447	0.60202	0.60032	0.59672	0.59586	0.5953
			0.0995794	0.111025	0.12856	0.158223	0.220621	0.30007	0.360762	0.409402	0.472229	0.525024	0.564933	0.601234	0.622961	0.643068	0.656437	0.677029	0.689605	0.688002	0.697971	0.691523	0.699828	0.709214	0.706063	0.701043	0.689629	0.678973	0.676325	0.669474	0.664343	0.661346	0.655299	0.650488	0.645336	0.640208	0.635158	0.632049	0.627463	0.624764	0.62062	0.619806	0.616322	0.616214	0.614207
			0.0968394	0.104425	0.1188	0.140703	0.213801	0.23557	0.374062	0.405062	0.453169	0.505124	0.555893	0.593874	0.608501	0.632128	0.640937	0.649489	0.666965	0.672082	0.681191	0.683983	0.692028	0.703774	0.705083	0.703783	0.691449	0.698413	0.690265	0.685754	0.679303	0.672066	0.661319	0.657648	0.654236	0.649388	0.642598	0.638069	0.633603	0.629104	0.62592	0.623306	0.619042	0.618154	0.617887
		DpdeS	0.10024	0.11253	0.13005	0.15971	0.22397	0.31642	0.37305	0.41523	0.4728	0.52221	0.56248	0.59428	0.61334	0.63362	0.64668	0.66363	0.68412	0.68135	0.68719	0.68576	0.69698	0.72725	0.71999	0.71602	0.7113	0.70584	0.70111	0.6952	0.69022	0.68541	0.67882	0.67412	0.67081	0.66636	0.66261	0.65945	0.6568	0.65366	0.65255	0.65078	0.64831	0.64924	0.6518
			0.101068	0.114726	0.133866	0.167207	0.227741	0.318283	0.376569	0.422115	0.480153	0.532092	0.570535	0.606574	0.624113	0.639947	0.650784	0.665718	0.688269	0.687047	0.690088	0.689657	0.699419	0.728501	0.718316	0.712015	0.703758	0.69828	0.693433	0.688927	0.685162	0.680046	0.671341	0.667154	0.663286	0.659061	0.655239	0.652772	0.650248	0.647549	0.646529	0.64412	0.641443	0.642472	0.64451
			0.118052	0.137101	0.164589	0.213071	0.283824	0.400168	0.429968	0.493695	0.57119	0.631898	0.669747	0.715199	0.744905	0.763529	0.779906	0.812514	0.833611	0.828491	0.836577	0.825567	0.836251	0.862572	0.848736	0.839333	0.825738	0.805503	0.804781	0.797867	0.794303	0.791196	0.787059	0.781735	0.776111	0.771188	0.768284	0.765658	0.761242	0.760129	0.755902	0.754352	0.751402	0.752926	0.752164
	Supplementary Fig. 1c
	Time (h)	0	0.5	1	1.5	2	2.5	3	3.5	4	4.5	5	5.5	6	6.5	7	7.5	8	8.5	9	9.5	10	10.5	11	11.5	12	12.5	13	13.5	14	14.5	15	15.5	16	16.5	17	17.5	18	18.5	19	19.5	20	20.5	21
	N16961/pBAD	0.10421	0.1156	0.13348	0.16387	0.23869	0.35424	0.42788	0.47579	0.51122	0.54514	0.57285	0.59589	0.61962	0.63492	0.64946	0.66893	0.69155	0.69769	0.70095	0.70372	0.72162	0.75421	0.74793	0.7503	0.75111	0.75055	0.74854	0.74939	0.7503	0.75121	0.75228	0.74874	0.75336	0.75384	0.75483	0.75462	0.75746	0.75995	0.7614	0.76697	0.76605	0.76765	0.77017
		0.109929	0.12417	0.145986	0.184212	0.258712	0.383117	0.445806	0.502805	0.545284	0.583825	0.609255	0.638429	0.664985	0.677435	0.692071	0.716184	0.739643	0.745358	0.748075	0.747703	0.764759	0.795406	0.785472	0.784872	0.781144	0.775084	0.774612	0.775729	0.777748	0.779262	0.780386	0.776843	0.780392	0.780825	0.782145	0.782509	0.784849	0.788328	0.788786	0.794245	0.793133	0.795034	0.796169
		0.10145	0.111095	0.127826	0.15556	0.235438	0.334043	0.428599	0.472744	0.506079	0.538654	0.568067	0.591184	0.614045	0.631458	0.645046	0.666616	0.688514	0.694023	0.699332	0.70015	0.718624	0.7513	0.74652	0.750224	0.749169	0.750481	0.748727	0.749715	0.750269	0.750631	0.752709	0.749174	0.754124	0.754588	0.755497	0.754787	0.757247	0.760167	0.761097	0.766993	0.766105	0.767958	0.770407
	DpdeS/pBAD	0.10583	0.1157	0.13053	0.15327	0.20686	0.28991	0.34977	0.41378	0.46771	0.50729	0.54288	0.5707	0.59326	0.61627	0.64321	0.66154	0.67152	0.67701	0.68379	0.72777	0.73211	0.72893	0.72701	0.72758	0.72689	0.72496	0.72252	0.72373	0.72503	0.7255	0.72946	0.72784	0.73669	0.73825	0.73879	0.73814	0.7406	0.74389	0.74545	0.7496	0.75129	0.75759	0.7603
		0.10636	0.117105	0.132972	0.158068	0.209273	0.291102	0.352022	0.418186	0.472416	0.513614	0.548035	0.578568	0.600155	0.620319	0.645837	0.662876	0.674175	0.680656	0.685645	0.730264	0.733671	0.729731	0.725939	0.725017	0.722063	0.720122	0.717607	0.719715	0.721793	0.722067	0.724673	0.723382	0.731875	0.733579	0.734073	0.733866	0.736407	0.739979	0.741597	0.745338	0.746895	0.753258	0.755634
		0.106531	0.115008	0.12968	0.151059	0.214811	0.285063	0.362189	0.424169	0.479767	0.518707	0.557352	0.585368	0.61048	0.638863	0.667138	0.692492	0.700489	0.703846	0.715422	0.754674	0.760593	0.757561	0.75805	0.760644	0.758551	0.755746	0.7544	0.754527	0.754807	0.755176	0.762208	0.760096	0.769232	0.770499	0.771141	0.769506	0.77105	0.774862	0.775096	0.780055	0.781788	0.788385	0.790691
	DpdeS/pBAD-PdeS	0.10499	0.12054	0.14778	0.20853	0.32698	0.39712	0.43668	0.48101	0.52156	0.55785	0.59077	0.6111	0.62154	0.63952	0.65758	0.67087	0.68048	0.69697	0.71779	0.71207	0.7084	0.7111	0.73844	0.73805	0.73484	0.73374	0.73252	0.72974	0.72981	0.72929	0.73036	0.72774	0.72905	0.72942	0.73115	0.72885	0.7301	0.73071	0.72979	0.73396	0.73447	0.73534	0.73796
		0.10591	0.121259	0.149267	0.211086	0.334383	0.394854	0.446963	0.49174	0.533669	0.570892	0.604888	0.62764	0.638981	0.658187	0.675948	0.69289	0.702274	0.718161	0.740707	0.732334	0.728943	0.731102	0.758488	0.758205	0.752139	0.750438	0.749893	0.74714	0.747178	0.746425	0.748427	0.745751	0.746953	0.747247	0.749007	0.746416	0.747116	0.748316	0.74655	0.750921	0.751348	0.752472	0.754537
		0.104067	0.117801	0.144094	0.202109	0.328858	0.381228	0.444209	0.484127	0.523287	0.558463	0.594786	0.614979	0.62586	0.648078	0.666264	0.682799	0.69145	0.707172	0.731304	0.723373	0.720817	0.723982	0.753792	0.755487	0.751215	0.752082	0.750955	0.747765	0.746942	0.74579	0.748492	0.745687	0.747485	0.747707	0.749293	0.746112	0.746771	0.74756	0.745883	0.750454	0.750939	0.751954	0.754576
	DpdeS/pBAD-PdeS(E450A)	0.10493	0.11964	0.14597	0.20281	0.31569	0.38524	0.43697	0.47937	0.51661	0.55056	0.57869	0.59764	0.61191	0.62942	0.64592	0.65577	0.65919	0.66541	0.6865	0.74122	0.73728	0.73498	0.73142	0.72491	0.72738	0.72767	0.72681	0.73084	0.73271	0.7362	0.74035	0.74289	0.74377	0.74341	0.74525	0.74504	0.74824	0.74939	0.75091	0.75134	0.75184	0.75318	0.75262
		0.105222	0.120078	0.147134	0.205337	0.32011	0.387969	0.441173	0.4856	0.525037	0.559555	0.587028	0.607515	0.622806	0.64049	0.656957	0.670532	0.673263	0.678325	0.700586	0.752387	0.748596	0.745595	0.7415	0.734611	0.734885	0.733008	0.733258	0.737188	0.739266	0.743023	0.748264	0.750686	0.751298	0.750883	0.752938	0.752722	0.755546	0.757385	0.75823	0.759001	0.759544	0.761186	0.760037
		0.104764	0.119077	0.145445	0.202125	0.317501	0.379039	0.441097	0.482544	0.519324	0.553487	0.582559	0.602596	0.616641	0.634739	0.650692	0.661366	0.664938	0.671252	0.692983	0.747041	0.743177	0.740752	0.737445	0.731185	0.732252	0.733367	0.732514	0.736751	0.738572	0.741713	0.74598	0.748581	0.749516	0.749154	0.750914	0.75052	0.753504	0.754849	0.756074	0.7565	0.756934	0.758362	0.757661
	Time (h)	0	0.5	1	1.5	2	2.5	3	3.5	4	4.5	5	5.5	6	6.5	7	7.5	8	8.5	9	9.5	10	10.5	11	11.5	12	12.5	13	13.5	14	14.5	15	15.5	16	16.5	17	17.5	18	18.5	19	19.5	20	20.5	21
	N16961/pJK-EIIAGlc	0.099262	0.10828	0.12204	0.13453	0.16498	0.21193	0.27902	0.33903	0.37234	0.40074	0.44672	0.49534	0.54425	0.58617	0.60947	0.64057	0.66668	0.68936	0.71262	0.72315	0.73567	0.75157	0.77047	0.76836	0.7646	0.75723	0.75212	0.7476	0.74279	0.73699	0.73313	0.73048	0.7241	0.72545	0.72309	0.72077	0.71888	0.71667	0.71659	0.71155	0.70859	0.70676	0.70215
		0.106277	0.115837	0.132115	0.148032	0.190073	0.218222	0.313702	0.373443	0.408925	0.441228	0.492792	0.547125	0.59857	0.644109	0.66782	0.702155	0.72993	0.753969	0.779715	0.789274	0.802234	0.817954	0.837514	0.835936	0.828723	0.823091	0.817303	0.812747	0.807293	0.800265	0.7965	0.793845	0.787509	0.788637	0.78584	0.782624	0.77976	0.777491	0.776173	0.770697	0.767198	0.765252	0.760089
		0.105478	0.117595	0.135633	0.156641	0.186743	0.243318	0.298504	0.368394	0.409366	0.442789	0.486291	0.541578	0.59356	0.632382	0.655787	0.691933	0.718955	0.741173	0.763842	0.770958	0.782561	0.796348	0.811277	0.805939	0.797245	0.783897	0.78046	0.776229	0.772624	0.767481	0.76368	0.761027	0.753482	0.754782	0.752781	0.751085	0.74865	0.747515	0.746358	0.741197	0.738028	0.736526	0.73041
	N16961/pJK-EIIAGlc(H91A)	0.096892	0.10345	0.11319	0.12213	0.14189	0.17814	0.22439	0.27197	0.32677	0.36893	0.40417	0.45064	0.50024	0.54507	0.57512	0.60329	0.6272	0.64817	0.66951	0.68385	0.6966	0.7137	0.7317	0.74748	0.74254	0.73992	0.73309	0.72867	0.72233	0.7171	0.71271	0.71014	0.70585	0.70558	0.70417	0.70345	0.70263	0.70403	0.70242	0.6996	0.70006	0.69837	0.69446
		0.0975884	0.103576	0.113647	0.122662	0.148275	0.175371	0.233723	0.280841	0.336894	0.379304	0.416113	0.46386	0.514772	0.562029	0.59238	0.624746	0.647874	0.667822	0.691644	0.703062	0.716485	0.733364	0.7522	0.768717	0.761875	0.758659	0.752536	0.747764	0.741064	0.735683	0.732796	0.730032	0.725784	0.725377	0.724017	0.722819	0.721415	0.723286	0.720805	0.718359	0.718792	0.717329	0.713006
		0.104743	0.114595	0.128424	0.145311	0.164622	0.216393	0.244794	0.301358	0.363572	0.410592	0.444493	0.495965	0.54934	0.592278	0.623722	0.655203	0.680172	0.7012	0.721851	0.734696	0.746816	0.762578	0.777477	0.79064	0.783583	0.77569	0.769755	0.765097	0.759449	0.754889	0.750338	0.747638	0.742412	0.742014	0.740841	0.740567	0.739385	0.741127	0.738821	0.735733	0.735948	0.734261	0.729321
	DpdeS/pJK-EIIAGlc	0.098168	0.10427	0.11363	0.1233	0.14592	0.19256	0.26279	0.33534	0.37633	0.41295	0.45767	0.50341	0.55051	0.59178	0.61583	0.64112	0.66464	0.68533	0.70515	0.71906	0.72764	0.74189	0.77825	0.77221	0.76791	0.76257	0.7586	0.75501	0.74893	0.7432	0.73781	0.73286	0.72833	0.72595	0.7221	0.71988	0.71432	0.71535	0.7135	0.71084	0.70944	0.70602	0.70163
		0.096771	0.102575	0.111482	0.12043	0.142109	0.188318	0.258325	0.330455	0.370811	0.406804	0.450942	0.496148	0.542662	0.583543	0.607246	0.632336	0.655619	0.676101	0.695771	0.709536	0.718071	0.732293	0.768654	0.762638	0.758293	0.753034	0.749195	0.745714	0.73973	0.734058	0.728708	0.723789	0.719278	0.716939	0.713131	0.710988	0.705504	0.706642	0.704878	0.702298	0.700967	0.697612	0.693256
		0.0994827	0.105946	0.116549	0.128446	0.154357	0.199058	0.271383	0.346863	0.391233	0.428975	0.47325	0.521312	0.570226	0.612114	0.636413	0.666921	0.689615	0.708841	0.730419	0.740459	0.749309	0.762664	0.79838	0.791875	0.784737	0.776417	0.773861	0.770024	0.764127	0.758727	0.754839	0.749695	0.744806	0.742318	0.738731	0.736433	0.730311	0.732187	0.729364	0.727128	0.725745	0.722687	0.717492
	DpdeS/pJK-EIIAGlc(H91A)	0.099535	0.10594	0.11538	0.12586	0.15067	0.19596	0.25299	0.31724	0.36702	0.40027	0.43871	0.48318	0.53561	0.56616	0.5954	0.61861	0.64106	0.66633	0.68295	0.70291	0.7097	0.72451	0.75147	0.75779	0.75426	0.74749	0.74349	0.73762	0.73108	0.72484	0.72031	0.71554	0.7132	0.71081	0.70918	0.70747	0.70102	0.70664	0.70485	0.70404	0.70249	0.69903	0.69646
		0.10085	0.107616	0.118299	0.131006	0.159107	0.202458	0.261583	0.328763	0.381923	0.416295	0.45429	0.501082	0.555326	0.586494	0.615983	0.644411	0.666035	0.689841	0.708219	0.724309	0.731369	0.745284	0.7716	0.777455	0.771087	0.761337	0.758751	0.752634	0.746277	0.740367	0.737339	0.732375	0.729676	0.727178	0.725811	0.724023	0.717011	0.723477	0.720714	0.720328	0.718795	0.715697	0.712322
		0.104951	0.113582	0.12579	0.141624	0.166289	0.222442	0.267003	0.337342	0.39225	0.428762	0.466354	0.514109	0.569228	0.598662	0.628969	0.654568	0.677662	0.702903	0.719169	0.738046	0.744464	0.758397	0.783334	0.78794	0.783098	0.772666	0.769293	0.763196	0.757082	0.751321	0.746773	0.74189	0.738925	0.736436	0.734974	0.733543	0.726835	0.732673	0.730396	0.729428	0.727718	0.724255	0.720993

## Sheet: Fig S5
	Supplementary Fig. 5a
					VC0917	VC0920	VC0934
					0.0222012	0.0177432	0.0111821
	N16961	Ct		dCt	ddCt	fold	average	STDEV	DpdeS	Ct		dCt	ddCt	fold	average	STDEV
	vc0917	24.9871	24.8304	5.65529	0.0198421	0.893742	1	0.105078	vc0917	24.4593	24.3763	4.58018	0.041805	1.883	1.99662	0.115014
		24.8216		5.48976	0.0222546	1.0024				24.3767		4.49765	0.0442663	1.99387
		24.6825		5.35067	0.0245069	1.10386				24.293		4.41394	0.0469108	2.11298
	vc0920	25.1205	25.1486	5.78864	0.0180904	1.01957	1	0.0172026	vc0920	24.8853	25.0586	5.00625	0.0311149	1.75363	1.56506	0.212523
		25.1583		5.82646	0.0176222	0.99318				25.0115		5.13242	0.0285093	1.60678
		25.1669		5.8351	0.017517	0.987253				25.2791		5.4	0.023683	1.33477
	vc0934	25.7989	25.8162	6.4671	0.0113034	1.01085	1	0.0598529	vc0934	25.5681	25.4861	5.689	0.0193839	1.73347	1.83757	0.12465
		25.9107		6.57891	0.0104605	0.935465				25.5109		5.63183	0.0201674	1.80354
		25.7391		6.40722	0.0117825	1.05369				25.3794		5.5003	0.0220925	1.9757
	gyr	19.3529	19.3318						gyr	19.6935	19.8791
		19.3088								19.9432
		19.3338								20.0006
	Supplementary Fig. 5b
					VC0917	VC0920	VC0934
					0.0209332	0.0271464	0.0185038
	N16961/pBAD	Ct		dCt	ddCt	fold	average	STDEV	DpdeS/pBAD	Ct		dCt	ddCt	fold	average	STDEV	DpdeS/PdeS	Ct		dCt	ddCt	fold	average	STDEV	DpdeS/E450A	Ct		dCt	ddCt	fold	average	STDEV
	vc0917	27.01	26.8467	5.74667	0.0186243	0.889704	1	0.103636	vc0917	26.13	26.0482	4.20448	0.0542407	2.59113	2.76794	0.471756	vc0917	26.4	26.2633	6.06657	0.0149204	0.712765	0.785716	0.0705189	vc0917	25.7792	25.8053	4.54584	0.0428119	2.04517	2.01035	0.107555
		26.82		5.55667	0.021246	1.01494				25.78		3.85448	0.069133	3.30255				26.25		5.91657	0.0165553	0.790862				25.8932		4.6599	0.0395575	1.8897
		26.71		5.44667	0.0229293	1.09535				26.2345		4.30896	0.0504516	2.41012				26.14		5.80657	0.0178669	0.85352				25.7436		4.5103	0.0438799	2.09619
	vc0920	26.43	26.4667	5.16667	0.0278406	1.02557	1	0.0224077	vc0920	26.5675	26.5356	4.64196	0.0400525	1.47542	1.50906	0.0549172	vc0920	25.664	25.8001	5.33055	0.0248511	0.915446	0.838307	0.111969	vc0920	25.7128	25.8012	4.47947	0.0448277	1.65133	1.55962	0.169396
		26.49		5.22667	0.0267065	0.983793				26.4756		4.55009	0.042686	1.57243				26.0309		5.69744	0.0192707	0.709881				25.9884		4.7551	0.0370317	1.36415
		26.48		5.21667	0.0268922	0.990636				26.5637		4.63815	0.0401584	1.47933				25.7053		5.37187	0.0241493	0.889594				25.7023		4.46896	0.0451553	1.6634
	vc0934	26.92	27.0333	5.65667	0.0198232	1.0713	1	0.164482	vc0934	27.1	27.0767	5.17448	0.0276902	1.49646	1.53233	0.23143	vc0934	27.16	27.2533	6.82657	0.00881046	0.476144	0.44748	0.0389197	vc0934	27.01	27.08	5.77667	0.0182411	0.985801	0.939849	0.0455883
		27.32		6.05667	0.0150232	0.811897				26.85		4.92448	0.0329294	1.7796				27.2		6.86657	0.00856954	0.463124				27.15		5.91667	0.0165541	0.894634
		26.86		5.59667	0.020665	1.1168				27.28		5.35448	0.0244422	1.32093				27.4		7.06657	0.00746022	0.403172				27.08		5.84667	0.0173771	0.939112
	gyr	21.08	21.2633						gyr	22.0142	21.9255						gyr	20.3047	20.3334						gyr	21.23	21.2333
		21.17								21.7597								20.3003								21.2
		21.54								22.0027								20.3954								21.27
	Supplementary Fig. 5c
					VC0917	VC0920	VC0934
					0.0202006	0.0259639	0.00595226
	N16961/EIIAGlc	Ct		dCt	ddCt	fold	average	STDEV	N16961/EIIAGlc(H91A)	Ct		dCt	ddCt	fold	average	STDEV	DpdeS/EIIAGlc	Ct		dCt	ddCt	fold	average	STDEV	DpdeS/EIIAGlc(H91A)	Ct		dCt	ddCt	fold	average	STDEV
	vc0917	27.4133	27.2513	5.79664	0.0179903	0.890584	1	0.102349	vc0917	26.4142	26.3901	4.66425	0.0394386	1.95235	1.98545	0.0307598	vc0917	26.23	26.2067	4.51	0.0438889	2.17266	2.2093	0.0906222	vc0917	26.28	26.3033	4.35333	0.0489233	2.42188	2.38531	0.126955
		27.2232		5.60652	0.0205243	1.01603				26.3861		4.63608	0.0402162	1.99084				26.25		4.53	0.0432847	2.14274				26.39		4.46333	0.0453318	2.24408
		27.1173		5.50065	0.0220871	1.09339				26.37		4.62	0.0406669	2.01316				26.14		4.42	0.046714	2.31251				26.24		4.31333	0.0502988	2.48997
	vc0920	26.81	26.8867	5.19333	0.0273307	1.05264	1	0.073224	vc0920	25.87	25.8367	4.12	0.0575117	2.21506	2.29203	0.420826	vc0920	26.03	26.0533	4.31	0.0504151	1.94174	1.9109	0.0423302	vc0920	26.54	26.4833	4.71	0.0382075	1.47156	1.65988	0.163142
		27.01		5.39333	0.0237928	0.916378				25.56		3.81	0.0712977	2.74603				26.04		4.32	0.0500669	1.92833				26.38		4.45333	0.0456471	1.7581
		26.84		5.22333	0.0267683	1.03098				26.08		4.33	0.049721	1.91501				26.09		4.37	0.0483614	1.86264				26.53		4.46	0.0454366	1.74999
	vc0934	29.14	29.0167	7.52333	0.00543564	0.913207	1	0.128738	vc0934	28.21	28.31	6.46	0.0113592	1.90838	1.78451	0.143573	vc0934	27.94	28.0533	6.2	0.0136024	2.28524	2.07495	0.192199	vc0934	28.43	28.5733	6.48	0.0112028	1.8821	1.68563	0.179974
		29.1		7.48333	0.00558846	0.93888				28.28		6.53	0.0108212	1.81799				28.13		6.46	0.0113592	1.90838				28.6		6.67333	0.00979775	1.64606
		28.81		7.19333	0.00683268	1.14791				28.44		6.69	0.00968522	1.62715				28.09		6.37	0.0120904	2.03122				28.69		6.78	0.00909948	1.52874
	gyr	21.68	21.6167						gyr	21.93	21.75						gyr	21.94	21.72						gyr	21.52	21.9267
		21.6								21.57								21.3								22.74
		21.57								21.75								21.92								21.52

## Sheet: Fig S6
	Supplementary Fig. 6
	Biofilm formation
	N16961 / pBAD	A550	Average	Stdev
	1	0.272	0.303667	0.0274752
	2	0.339
	3	0.3
	DpdeS / pBAD
	1	0.574	0.581667	0.0262848
	2	0.554
	3	0.617
	DpdeS / PdeS
	1	0.479	0.444	0.0261916
	2	0.437
	3	0.416
	DpdeS / E450A
	1	0.523	0.652667	0.103384
	2	0.776
	3	0.659

## Sheet: Fig S7
	Supplementary Fig. 7a									Supplementary Fig. 7b
	N16961	A550	Average	STDEV						WT/pJK	A550	Average	STDEV
	1	0.199	0.194667	0.0247857						1	0.168	0.192333	0.0217792
	2	0.168								2	0.199
	3	0.217								3	0.21
	N16961 crr(H91A)		Average	STDEV						DpdeS/pJK	A550	Average	STDEV
	1	0.29	0.278667	0.0105987						1	0.266	0.271	0.007
	2	0.277								2	0.279
	3	0.269								3	0.268
										WT/pJK-EIIAGlc	A550	Average	STDEV
	DpdeS	A550	Average	STDEV						1	0.166	0.178667	0.0219393
	1	0.296	0.297667	0.0105987						2	0.204
	2	0.309								3	0.166
	3	0.288
										WT/pJK-EIIAGlc(H91A)	A550	Average	STDEV
	DpdeS crr(H91A)		Average	STDEV						1	0.201	0.211	0.019975
	1	0.311	0.307667	0.0152753						2	0.198
	2	0.321								3	0.234
	3	0.291
										DpdeS/pJK-EIIAGlc	A550	Average	STDEV
										1	0.266	0.260667	0.0166533
										2	0.274
										3	0.242
										DpdeS/pJK-EIIAGlc(H91A)	A550	Average	STDEV
										1	0.278	0.271667	0.00550757
										2	0.268
										3	0.269
